# Supplementary material for: Insect Pollination Enhances Yield and Physicochemical Quality Traits in Three Jujube Cultivars
Source: Insects. 2025 Nov 21;16(12):1183. doi: 10.3390/insects16121183 (PMC12734124; doi:10.3390/insects16121183)
Supplement: Supplementary file 1 [file insects-16-01183-s001.zip]

Archive with 1 entries (1 files):
- insects-3807702-supplementary.pdf
